# Supplementary material for: Factors Associated with Longitudinal Changes in Mammographic Density in a Multiethnic Breast Screening Cohort of Postmenopausal Women
Source: Breast J. 2023 Oct 17;2023:2794603. doi: 10.1155/2023/2794603 (PMC10597735; doi:10.1155/2023/2794603)
Supplement: Supplementary Materials — Supplementary Table 1. Baseline characteristics of study cohort by race/ethnicity (n = 3392). [file 2794603.f1.zip]

Archive with 2 entries (2 files):
- Supplement as Word doc.docx
- Supplement.pdf
